# Supplementary material for: Brain Trauma and the Secondary Cascade in Humans: Review of the Potential Role of Vitamins in Reparative Processes and Functional Outcome
Source: Behav Sci (Basel). 2023 May 8;13(5):388. doi: 10.3390/bs13050388 (PMC10215746; doi:10.3390/bs13050388)
Supplement: Supplementary file 1 [file behavsci-13-00388-s001.zip]

Archive with 1 entries (1 files):
- behavsci-2202718-supplementary.pdf
